# Supplementary material for: Plastid Phylogenomics of Camphora officinarum Nees: Unraveling Genetic Diversity and Geographic Differentiation in East Asian Subtropical Forests
Source: Int J Mol Sci. 2025 Sep 21;26(18):9229. doi: 10.3390/ijms26189229 (PMC12471137; doi:10.3390/ijms26189229)
Supplement: Supplementary file 1 [file ijms-26-09229-s001.zip]

Archive with 3 entries (3 files):
- Figure S1.pdf
- Supplementary S1.phy
- Table S1.xlsx
