# Supplementary material for: Plastid Phylogenomics of Camphora officinarum Nees: Unraveling Genetic Diversity and Geographic Differentiation in East Asian Subtropical Forests
Source: Int J Mol Sci. 2025 Sep 21;26(18):9229. doi: 10.3390/ijms26189229 (PMC12471137; doi:10.3390/ijms26189229)
Supplement: Supplementary file 1 [file ijms-26-09229-s001.zip › Table S1.xlsx]

## Sheet: Sheet1
Table S1. Information of collection sites of 155 C. officinarum samples
Number	Samples	Province	Collection city	Latitude	Longitude	Climate	Soil property
1	FJ18	Fujian	Nanping	27°30'40″	117°24'48″	Average temperature is 18-22℃, and the annual precipitation is 1200-2000mm. It is humid and rainy, with high temperature in summer (up to 35℃) and mild winter	Yellow soil
2	FJ15	Fujian	Nanping	27°19'15″	117°36'38″	Average temperature is 18-22℃, and the annual precipitation is 1200-2000mm. It is humid and rainy, with high temperature in summer (up to 36℃) and mild winter	Yellow soil
3	FJ12	Fujian	Nanping	27°19'14″	117°36'37″	Average temperature is 18-22℃, and the annual precipitation is 1200-2000mm. It is humid and rainy, with high temperature in summer (up to 37℃) and mild winter	Yellow soil
4	FJ16	Fujian	Nanping	27°30'38″	117°24'47″	Average temperature is 18-22℃, and the annual precipitation is 1200-2000mm. It is humid and rainy, with high temperature in summer (up to 38℃) and mild winter	Yellow soil
5	JX87	Fujian	Nanping	27°55′24.1″	118°32′43.8″	Average temperature is 18-22℃, and the annual precipitation is 1200-2000mm. It is humid and rainy, with high temperature in summer (up to 39℃) and mild winter	Yellow soil
6	JX90	Fujian	Nanping	27°55′24.2″	118°32′67.2″	Average temperature is 18-22℃, and the annual precipitation is 1200-2000mm. It is humid and rainy, with high temperature in summer (up to 40℃) and mild winter	Yellow soil
7	JX86	Fujian	Nanping	27°55′34.9″	118°31′36.1″	Average temperature is 18-22℃, and the annual precipitation is 1200-2000mm. It is humid and rainy, with high temperature in summer (up to 41℃) and mild winter	Yellow soil
8	L3-19	Fujian	Sanming	26°10'59.4″	116°49'28.9″	Average temperature is 18-22℃, and the annual precipitation is 1200-2000mm. It is humid and rainy, with high temperature in summer (up to 42℃) and mild winter	Yellow soil
9	FJ06	Fujian	Xiamen	24°36'39″	117°56'39″	Average temperature is 18-22℃, and the annual precipitation is 1200-2000mm. It is humid and rainy, with high temperature in summer (up to 43℃) and mild winter	Alluvial soil
10	FJ10	Fujian	Xiamen	24°36'39″	117°56'39″	Average temperature is 18-22℃, and the annual precipitation is 1200-2000mm. It is humid and rainy, with high temperature in summer (up to 44℃) and mild winter	Alluvial soil
11	FJ08	Fujian	Xiamen	24°36'39″	117°56'39″	Average temperature is 18-22℃, and the annual precipitation is 1200-2000mm. It is humid and rainy, with high temperature in summer (up to 45℃) and mild winter	Alluvial soil
12	FJ04	Fujian	Zhangzhou	24°04'01″	117°23'19″	Average temperature is 18-22℃, and the annual precipitation is 1200-2000mm. It is humid and rainy, with high temperature in summer (up to 46℃) and mild winter	Alluvial soil
13	FJ05	Fujian	Zhangzhou	24°04'01″	117°23'19″	Average temperature is 18-22℃, and the annual precipitation is 1200-2000mm. It is humid and rainy, with high temperature in summer (up to 47℃) and mild winter	Alluvial soil
14	FJ03	Fujian	Zhangzhou	24°04'01″	117°23'19″	Average temperature is 18-22℃, and the annual precipitation is 1200-2000mm. It is humid and rainy, with high temperature in summer (up to 48℃) and mild winter	Alluvial soil
15	MPZS16	Guangdong	Guangzhou	23°11'39.1″	113°22'25.31″	Annual average temperature of 21-23℃°C with 1,500-2,500mm of rainfall and high humidity (over 70% annually). temperatures (below 0℃°C)	Atosolic red soil
16	DJ1-1	Guangdong	Guangzhou	23°16'35″	113°34'36″	Annual average temperature of 21-23℃°C with 1,500-2,500mm of rainfall and high humidity (over 70% annually). temperatures (below 1℃°C)	Atosolic red soil
17	MPZS13	Guangdong	Guangzhou	23°11'39.1″	113°22'25.31″	Annual average temperature of 21-23℃°C with 1,500-2,500mm of rainfall and high humidity (over 70% annually). temperatures (below 2℃°C)	Atosolic red soil
18	MPZS12	Guangdong	Guangzhou	23°11'39.1″	113°22'25.31″	Annual average temperature of 21-23℃°C with 1,500-2,500mm of rainfall and high humidity (over 70% annually). temperatures (below 3℃°C)	Atosolic red soil
19	MPZS22	Guangdong	Guangzhou	23°11'39.1″	113°22'25.31″	Annual average temperature of 21-23℃°C with 1,500-2,500mm of rainfall and high humidity (over 70% annually). temperatures (below 4℃°C)	Atosolic red soil
20	MPZS59	Guangdong	Guangzhou	23°11'39.1″	113°22'25.31″	Annual average temperature of 21-23℃°C with 1,500-2,500mm of rainfall and high humidity (over 70% annually). temperatures (below 5℃°C)	Atosolic red soil
21	MPZS41	Guangdong	Guangzhou	23°11'39.1″	113°22'25.31″	Annual average temperature of 21-23℃°C with 1,500-2,500mm of rainfall and high humidity (over 70% annually). temperatures (below 6℃°C)	Atosolic red soil
22	DJ207-3	Guangdong	Heshan	22°42'36″	112°50'07″	Annual average temperature of 21-23℃°C with 1,500-2,500mm of rainfall and high humidity (over 70% annually). temperatures (below 7℃°C)	Atosolic red soil
23	DJ204-3	Guangdong	Heyuan	22°42'36″	112°50'07″	Annual average temperature of 21-23℃°C with 1,500-2,500mm of rainfall and high humidity (over 70% annually). temperatures (below 8℃°C)	Atosolic red soil
24	DJ4-4	Guangdong	Heyuan	24°15'35″	115°26'22″	Annual average temperature of 21-23℃°C with 1,500-2,500mm of rainfall and high humidity (over 70% annually). temperatures (below 9℃°C)	Atosolic red soil
25	DJ206-1	Guangdong	Heyuan	22°42'36″	112°50'07″	Annual average temperature of 21-23℃°C with 1,500-2,500mm of rainfall and high humidity (over 70% annually). temperatures (below 10℃°C)	Atosolic red soil
26	DJ6-3	Guangdong	Heyuan	24°16'47″	115°25'24″	Annual average temperature of 21-23℃°C with 1,500-2,500mm of rainfall and high humidity (over 70% annually). temperatures (below 11℃°C)	Atosolic red soil
27	DJ211-3	Guangdong	Heyuan	22°42'36″	112°50'07″	Annual average temperature of 21-23℃°C with 1,500-2,500mm of rainfall and high humidity (over 70% annually). temperatures (below 12℃°C)	Atosolic red soil
28	DJ8-4	Guangdong	Huizhou	23°7'23″	114°9'36″	Annual average temperature of 21-23℃°C with 1,500-2,500mm of rainfall and high humidity (over 70% annually). temperatures (below 13℃°C)	Atosolic red soil
29	DJ213-4	Guangdong	Jiangmen	22°12'02″	112°57'01″	Annual average temperature of 21-23℃°C with 1,500-2,500mm of rainfall and high humidity (over 70% annually). temperatures (below 14℃°C)	Atosolic red soil
30	DJ215-3	Guangdong	Jiangmen	22°12'02″	112°57'01″	Annual average temperature of 21-23℃°C with 1,500-2,500mm of rainfall and high humidity (over 70% annually). temperatures (below 15℃°C)	Atosolic red soil
31	DJ27-1	Guangdong	Maoming	22°6'18″	110°41'59″	Annual average temperature of 21-23℃°C with 1,500-2,500mm of rainfall and high humidity (over 70% annually). temperatures (below 16℃°C)	Atosolic red soil
32	DJ24-2	Guangdong	Maoming	22°6'18″	110°41'59″	Annual average temperature of 21-23℃°C with 1,500-2,500mm of rainfall and high humidity (over 70% annually). temperatures (below 17℃°C)	Atosolic red soil
33	DJ23-3	Guangdong	Maoming	22°6'18″	110°41'59″	Annual average temperature of 21-23℃°C with 1,500-2,500mm of rainfall and high humidity (over 70% annually). temperatures (below 18℃°C)	Atosolic red soil
34	DJ60-3	Guangdong	Meizhou	24°25'38″	115°38'10″	Annual average temperature of 21-23℃°C with 1,500-2,500mm of rainfall and high humidity (over 70% annually). temperatures (below 19℃°C)	Atosolic red soil
35	DJ54-4	Guangdong	Meizhou	24°25'16″	115°38'50″	Annual average temperature of 21-23℃°C with 1,500-2,500mm of rainfall and high humidity (over 70% annually). temperatures (below 20℃°C)	Atosolic red soil
36	DJ35-4	Guangdong	Meizhou	24°49'38″	116°11'11″	Annual average temperature of 21-23℃°C with 1,500-2,500mm of rainfall and high humidity (over 70% annually). temperatures (below 21℃°C)	Atosolic red soil
37	DJ45-2	Guangdong	Meizhou	24°18'49″	116°6'58″	Annual average temperature of 21-23℃°C with 1,500-2,500mm of rainfall and high humidity (over 70% annually). temperatures (below 22℃°C)	Atosolic red soil
38	DJ31-1	Guangdong	Meizhou	24°20'53″	116°41'48″	Annual average temperature of 21-23℃°C with 1,500-2,500mm of rainfall and high humidity (over 70% annually). temperatures (below 23℃°C)	Atosolic red soil
39	DJ68-4	Guangdong	Qingyuan	24°36'15″	112°25'37″	Annual average temperature of 21-23℃°C with 1,500-2,500mm of rainfall and high humidity (over 70% annually). temperatures (below 24℃°C)	Atosolic red soil
40	DJ248-1	Guangdong	Shantou	23°21'12″	116°40'55″	Annual average temperature of 21-23℃°C with 1,500-2,500mm of rainfall and high humidity (over 70% annually). temperatures (below 25℃°C)	Atosolic red soil
41	DJ249-2	Guangdong	Shantou	23°21'12″	116°40'55″	Annual average temperature of 21-23℃°C with 1,500-2,500mm of rainfall and high humidity (over 70% annually). temperatures (below 26℃°C)	Atosolic red soil
42	DJ263-3	Guangdong	Shaoguan	23°19'36″	112°44'02″	Annual average temperature of 21-23℃°C with 1,500-2,500mm of rainfall and high humidity (over 70% annually). temperatures (below 27℃°C)	Atosolic red soil
43	DJ106-2	Guangdong	Shaoguan	24°53'33″	113°31'55″	Annual average temperature of 21-23℃°C with 1,500-2,500mm of rainfall and high humidity (over 70% annually). temperatures (below 28℃°C)	Atosolic red soil
44	WS1	Guangdong	Shaoguan	23°11′39.1″	113°22′25.3″	Annual average temperature of 21-23℃°C with 1,500-2,500mm of rainfall and high humidity (over 70% annually). temperatures (below 29℃°C)	Atosolic red soil
45	WS18	Guangdong	Shaoguan	23°11′39.1″	113°22′25.3″	Annual average temperature of 21-23℃°C with 1,500-2,500mm of rainfall and high humidity (over 70% annually). temperatures (below 30℃°C)	Atosolic red soil
46	WS16	Guangdong	Shaoguan	23°11′39.1″	113°22′25.3″	Annual average temperature of 21-23℃°C with 1,500-2,500mm of rainfall and high humidity (over 70% annually). temperatures (below 31℃°C)	Atosolic red soil
47	WS10	Guangdong	Shaoguan	23°11′39.1″	113°22′25.3″	Annual average temperature of 21-23℃°C with 1,500-2,500mm of rainfall and high humidity (over 70% annually). temperatures (below 32℃°C)	Atosolic red soil
48	DJ105	Guangdong	Shaoguan	24°53'33″	113°31'55″	Annual average temperature of 21-23℃°C with 1,500-2,500mm of rainfall and high humidity (over 70% annually). temperatures (below 33℃°C)	Atosolic red soil
49	DJ117-1	Guangdong	Yangjiang	22°8'41″	111°39'24″	Annual average temperature of 21-23℃°C with 1,500-2,500mm of rainfall and high humidity (over 70% annually). temperatures (below 34℃°C)	Red soil
50	DJ128-3	Guangdong	Yangjiang	22°10'14″	111°47'30″	Annual average temperature of 21-23℃°C with 1,500-2,500mm of rainfall and high humidity (over 70% annually). temperatures (below 35℃°C)	Red soil
51	DJ123-2	Guangdong	Yangjiang	22°8'41″	111°39'24″	Annual average temperature of 21-23℃°C with 1,500-2,500mm of rainfall and high humidity (over 70% annually). temperatures (below 36℃°C)	Red soil
52	DJ112-1	Guangdong	Yunfu	22°46'21″	112°6'25″	Annual average temperature of 21-23℃°C with 1,500-2,500mm of rainfall and high humidity (over 70% annually). temperatures (below 37℃°C)	Red soil
53	DJ116-1	Guangdong	Yunfu	22°48'47″	112°7'14″	Annual average temperature of 21-23℃°C with 1,500-2,500mm of rainfall and high humidity (over 70% annually). temperatures (below 38℃°C)	Red soil
54	DJ113-1	Guangdong	Yunfu	22°48'47″	112°7'14″	Annual average temperature of 21-23℃°C with 1,500-2,500mm of rainfall and high humidity (over 70% annually). temperatures (below 39℃°C)	Red soil
55	DJ109-4	Guangdong	Yunfu	22°48'47″	112°7'14″	Annual average temperature of 21-23℃°C with 1,500-2,500mm of rainfall and high humidity (over 70% annually). temperatures (below 40℃°C)	Red soil
56	DJ164-2	Guangdong	Zhanjiang	20°37'19″	109°56'07″	Annual average temperature of 21-23℃°C with 1,500-2,500mm of rainfall and high humidity (over 70% annually). temperatures (below 41℃°C)	Red soil
57	DJ155-3	Guangdong	Zhanjiang	20°37'19″	109°56'07″	Annual average temperature of 21-23℃°C with 1,500-2,500mm of rainfall and high humidity (over 70% annually). temperatures (below 42℃°C)	Red soil
58	DJ225-4	Guangdong	Zhanjiang	21°22'38″	110°15'00″	Annual average temperature of 21-23℃°C with 1,500-2,500mm of rainfall and high humidity (over 70% annually). temperatures (below 43℃°C)	Red soil
59	DJ221-3	Guangdong	Zhanjiang	20°54'51″	110°5'46″	Annual average temperature of 21-23℃°C with 1,500-2,500mm of rainfall and high humidity (over 70% annually). temperatures (below 44℃°C)	Red soil
60	DJ142-3	Guangdong	Zhanjiang	21°16'04″	110°10'28″	Annual average temperature of 21-23℃°C with 1,500-2,500mm of rainfall and high humidity (over 70% annually). temperatures (below 45℃°C)	Red soil
61	DJ180-2	Guangdong	Zhanjiang	20°37'19″	109°56'07″	Annual average temperature of 21-23℃°C with 1,500-2,500mm of rainfall and high humidity (over 70% annually). temperatures (below 46℃°C)	Red soil
62	DJ200	Guangdong	Zhaoqing	23°22'23″	112°48'32″	Annual average temperature of 21-23℃°C with 1,500-2,500mm of rainfall and high humidity (over 70% annually). temperatures (below 47℃°C)	Red soil
63	DJ197-3	Guangdong	Zhaoqing	23°22'23″	112°48'32″	Annual average temperature of 21-23℃°C with 1,500-2,500mm of rainfall and high humidity (over 70% annually). temperatures (below 48℃°C)	Red soil
64	DJ233-3	Guangdong	Zhaoqing	23°9'29″	112°34'05″	Annual average temperature of 21-23℃°C with 1,500-2,500mm of rainfall and high humidity (over 70% annually). temperatures (below 49℃°C)	Red soil
65	GXGL90	Guangxi	Guilin	22°55'04″	108°21'18″	Average temperature of 20-22℃ and an annual precipitation of 1300-1800mm. The karst landform area is prone to leakage of precipitation.	Calcareous soil
66	GXZG07	Guangxi	Nanning	22°48'59″	108°22'01″	Average temperature of 20-22℃ and an annual precipitation of 1300-1801mm. The karst landform area is prone to leakage of precipitation.	Calcareous soil
67	GXZG06	Guangxi	Nanning	22°48'59″	108°22'01″	Average temperature of 20-22℃ and an annual precipitation of 1300-1802mm. The karst landform area is prone to leakage of precipitation.	Calcareous soil
68	GXZG09	Guangxi	Nanning	22°48'59″	108°22'01″	Average temperature of 20-22℃ and an annual precipitation of 1300-1803mm. The karst landform area is prone to leakage of precipitation.	Calcareous soil
69	GXZG08	Guangxi	Nanning	22°48'59″	108°22'01″	Average temperature of 20-22℃ and an annual precipitation of 1300-1804mm. The karst landform area is prone to leakage of precipitation.	Calcareous soil
70	GXZG02	Guangxi	Nanning	22°48'59″	108°22'01″	Average temperature of 20-22℃ and an annual precipitation of 1300-1805mm. The karst landform area is prone to leakage of precipitation.	Calcareous soil
71	GXYN03	Guangxi	Nanning	22°47'35″	108°21'49″	Average temperature of 20-22℃ and an annual precipitation of 1300-1806mm. The karst landform area is prone to leakage of precipitation.	Calcareous soil
72	GXT14	Guangxi	Nanning	22°48'59″	108°22'01″	Average temperature of 20-22℃ and an annual precipitation of 1300-1807mm. The karst landform area is prone to leakage of precipitation.	Calcareous soil
73	GXT15	Guangxi	Nanning	22°48'59″	108°22'01″	Average temperature of 20-22℃ and an annual precipitation of 1300-1808mm. The karst landform area is prone to leakage of precipitation.	Calcareous soil
74	GXZG05	Guangxi	Nanning	22°48'59″	108°22'01″	Average temperature of 20-22℃ and an annual precipitation of 1300-1809mm. The karst landform area is prone to leakage of precipitation.	Calcareous soil
75	GXT11	Guangxi	Nanning	22°45'14″	108°23'36″	Average temperature of 20-22℃ and an annual precipitation of 1300-1810mm. The karst landform area is prone to leakage of precipitation.	Calcareous soil
76	GXX4	Guangxi	Nanning	22°48'59″	108°22'01″	Average temperature of 20-22℃ and an annual precipitation of 1300-1811mm. The karst landform area is prone to leakage of precipitation.	Calcareous soil
77	GXZG01	Guangxi	Nanning	22°48'59″	108°22'01″	Average temperature of 20-22℃ and an annual precipitation of 1300-1812mm. The karst landform area is prone to leakage of precipitation.	Calcareous soil
78	GXZG03	Guangxi	Nanning	22°48'59″	108°22'01″	Average temperature of 20-22℃ and an annual precipitation of 1300-1813mm. The karst landform area is prone to leakage of precipitation.	Calcareous soil
79	GXZG04	Guangxi	Nanning	22°48'59″	108°22'01″	Average temperature of 20-22℃ and an annual precipitation of 1300-1814mm. The karst landform area is prone to leakage of precipitation.	Calcareous soil
80	GXDF2	Guangxi	Nanning	23°25'56″	108°36'18″	Average temperature of 20-22℃ and an annual precipitation of 1300-1815mm. The karst landform area is prone to leakage of precipitation.	Calcareous soil
81	GX505	Guangxi	Nanning	22°56'38″	108°21'33″	Average temperature of 20-22℃ and an annual precipitation of 1300-1816mm. The karst landform area is prone to leakage of precipitation.	Calcareous soil
82	GX705	Guangxi	Nanning	22°48'59″	108°22'01″	Average temperature of 20-22℃ and an annual precipitation of 1300-1817mm. The karst landform area is prone to leakage of precipitation.	Calcareous soil
83	GX511	Guangxi	Nanning	22°48'59″	108°22'01″	Average temperature of 20-22℃ and an annual precipitation of 1300-1818mm. The karst landform area is prone to leakage of precipitation.	Calcareous soil
84	GXT31	Guangxi	Nanning	22°48'59″	108°22'01″	Average temperature of 20-22℃ and an annual precipitation of 1300-1819mm. The karst landform area is prone to leakage of precipitation.	Calcareous soil
85	GXTW	Guangxi	Nanning	22°45'12″	108°23'35″	Average temperature of 20-22℃ and an annual precipitation of 1300-1820mm. The karst landform area is prone to leakage of precipitation.	Calcareous soil
86	GXT8	Guangxi	Nanning	22°45'14″	108°23'36″	Average temperature of 20-22℃ and an annual precipitation of 1300-1821mm. The karst landform area is prone to leakage of precipitation.	Calcareous soil
87	GXN5	Guangxi	Nanning	22°48'59″	108°22'01″	Average temperature of 20-22℃ and an annual precipitation of 1300-1822mm. The karst landform area is prone to leakage of precipitation.	Calcareous soil
88	GXT5	Guangxi	Nanning	22°48'59″	108°22'01″	Average temperature of 20-22℃ and an annual precipitation of 1300-1823mm. The karst landform area is prone to leakage of precipitation.	Calcareous soil
89	GXDF3	Guangxi	Nanning	23°25'56″	108°36'18″	Average temperature of 20-22℃ and an annual precipitation of 1300-1824mm. The karst landform area is prone to leakage of precipitation.	Calcareous soil
90	GXYN1	Guangxi	Nanning	22°48'57″	108°22'11″	Average temperature of 20-22℃ and an annual precipitation of 1300-1825mm. The karst landform area is prone to leakage of precipitation.	Calcareous soil
91	GXDF1	Guangxi	Nanning	23°25'56″	108°36'18″	Average temperature of 20-22℃ and an annual precipitation of 1300-1826mm. The karst landform area is prone to leakage of precipitation.	Calcareous soil
92	GXL3	Guangxi	Nanning	22°48'59″	108°22'01″	Average temperature of 20-22℃ and an annual precipitation of 1300-1827mm. The karst landform area is prone to leakage of precipitation.	Calcareous soil
93	GX720	Guangxi	Qinzhou	28°43'34″	105°3'21″	Average temperature of 20-22℃ and an annual precipitation of 1300-1828mm. The karst landform area is prone to leakage of precipitation.	Calcareous soil
94	JX74	Hubei	Chibi	29°42′63.3″	113°51′24.1″	Average temperature of 15-17℃ and annual precipitation of 800-1600mm.	Yellow brown earth
95	HBES04	Hubei	Enshi	30°16'20″	109°29'17″	Average temperature of 15-17℃ and annual precipitation of 800-1601mm.	Yellow brown earth
96	HBLF05	Hubei	Enshi	29°22′9.4″	109°15′54.7″	Average temperature of 15-17℃ and annual precipitation of 800-1602mm.	Yellow brown earth
97	HBLF07	Hubei	Enshi	29°25′39.5″	109°14′28.2″	Average temperature of 15-17℃ and annual precipitation of 800-1603mm.	Yellow brown earth
98	DBSYS04	Hubei	Huanggang	30°36'30″	115°26'43″	Average temperature of 15-17℃ and annual precipitation of 800-1604mm.	Yellow brown earth
99	DBSYS11	Hubei	Huanggang	30°45′46″	115°39'24″	Average temperature of 15-17℃ and annual precipitation of 800-1605mm.	Yellow brown earth
100	DBSYS10	Hubei	Huanggang	30°36'23″	115°26'12″	Average temperature of 15-17℃ and annual precipitation of 800-1606mm.	Yellow brown earth
101	HBJM04	Hubei	Jingmen	31°2'07″	112°12'00″	Average temperature of 15-17℃ and annual precipitation of 800-1607mm.	Yellow brown earth
102	HBJM08	Hubei	Jingmen	31°2'07″	112°12'00″	Average temperature of 15-17℃ and annual precipitation of 800-1608mm.	Yellow brown earth
103	HBSY06	Hubei	Shiyan	32°37'45″	110°47'53″	Average temperature of 15-17℃ and annual precipitation of 800-1609mm.	Yellow brown earth
104	HBSY07	Hubei	Shiyan	32°37'45″	110°47'53″	Average temperature of 15-17℃ and annual precipitation of 800-1610mm.	Yellow brown earth
105	HBXY7	Hubei	Shiyan	32°37'35″	110°48'52″	Average temperature of 15-17℃ and annual precipitation of 800-1611mm.	Yellow brown earth
106	HBSY04	Hubei	Shiyan	32°37'45″	110°47'53″	Average temperature of 15-17℃ and annual precipitation of 800-1612mm.	Yellow brown earth
107	HBXY02	Hubei	Xiangyang	32°0′53.2″	112°07′42.5″	Average temperature of 15-17℃ and annual precipitation of 800-1613mm.	Yellow brown earth
108	HBXY5	Hubei	Xiangyang	32°00'32″	112°7'19″	Average temperature of 15-17℃ and annual precipitation of 800-1614mm.	Yellow brown earth
109	HBDY03	Hubei	Yichang	30°49'17″	111°47'17″	Average temperature of 15-17℃ and annual precipitation of 800-1615mm.	Yellow brown earth
110	HBYL02	Hubei	Yichang	30°46'08″	111°19'34″	Average temperature of 15-17℃ and annual precipitation of 800-1616mm.	Yellow brown earth
111	HBYC06	Hubei	Yichang	30°41'30″	111°17'10″	Average temperature of 15-17℃ and annual precipitation of 800-1617mm.	Yellow brown earth
112	HBYC03	Hubei	Yichang	30°41'30″	111°17'10″	Average temperature of 15-17℃ and annual precipitation of 800-1618mm.	Yellow brown earth
113	HBDY10	Hubei	Yichang	30°49'17″	111°47'17″	Average temperature of 15-17℃ and annual precipitation of 800-1619mm.	Yellow brown earth
114	HBYL03	Hubei	Yichang	30°46'08″	111°19'34″	Average temperature of 15-17℃ and annual precipitation of 800-1620mm.	Yellow brown earth
115	HBDY07	Hubei	Yichang	30°49'17″	111°47'17″	Average temperature of 15-17℃ and annual precipitation of 800-1621mm.	Yellow brown earth
116	HBZJ01	Hubei	Yichang	30°25'33″	111°45'36″	Average temperature of 15-17℃ and annual precipitation of 800-1622mm.	Yellow brown earth
117	HBYC01	Hubei	Yichang	30°41'30″	111°17'10″	Average temperature of 15-17℃ and annual precipitation of 800-1623mm.	Yellow brown earth
118	HBYL05	Hubei	Yichang	30°46'08″	111°19'34″	Average temperature of 15-17℃ and annual precipitation of 800-1624mm.	Yellow brown earth
119	HBYD02	Hubei	Yidu	30°22'42″	111°27'00″	Average temperature of 15-17℃ and annual precipitation of 800-1625mm.	Yellow brown earth
120	L1-10	Hunan	Huaihua	27°21'37.1″	109°10'24.2″	Average temperature of 16-18℃ and an annual precipitation of 1300-1700mm.	Red soil
121	JX79	Hunan	Loudi	27°24′71.6″	112°27′21.8″	Average temperature of 16-18℃ and an annual precipitation of 1300-1701mm.	Red soil
122	HN45	Hunan	Zhangjiajie	29°25'47″	111°8'20″	Average temperature of 16-18℃ and an annual precipitation of 1300-1702mm.	Calcareous soil
123	HN3	Hunan	Zhangjiajie	29°25'47″	111°8'20″	Average temperature of 16-18℃ and an annual precipitation of 1300-1703mm.	Calcareous soil
124	HN22	Hunan	Zhangjiajie	29°25'47″	111°8'20″	Average temperature of 16-18℃ and an annual precipitation of 1300-1704mm.	Calcareous soil
125	HN17	Hunan	Zhangjiajie	29°25'47″	111°8'20″	Average temperature of 16-18℃ and an annual precipitation of 1300-1705mm.	Calcareous soil
126	HN35	Hunan	Zhangjiajie	29°25'47″	111°8'20″	Average temperature of 16-18℃ and an annual precipitation of 1300-1706mm.	Calcareous soil
127	JX65	Jiangxi	Fuzhou	27°71′52.2″	115°43′75.5″	Average temperature of 16-18℃ and an annual precipitation of 1300-1707mm.	Red soil
128	JX63	Jiangxi	Fuzhou	27°17′82.9″	115°43′83.1″	Average temperature of 16-18℃ and an annual precipitation of 1300-1708mm.	Red soil
129	JX103	Jiangxi	Ganzhou	24° 46′35.2″	114°34′32″	Average temperature of 16-18℃ and an annual precipitation of 1300-1709mm.	Red soil
130	JX85	Jiangxi	Ganzhou	26°26′85.0″	115°51′80.2″	Average temperature of 16-18℃ and an annual precipitation of 1300-1710mm.	Red soil
131	JX21	Jiangxi	Ganzhou	24° 46′36.1″	114°35′37.5″	Average temperature of 16-18℃ and an annual precipitation of 1300-1711mm.	Red soil
132	JX59	Jiangxi	Ganzhou	25°53′07.5″	116°00′15.9″	Average temperature of 16-18℃ and an annual precipitation of 1300-1712mm.	Red soil
133	JX81	Jiangxi	Ganzhou	26°26′70.2″	115°51′77.3″	Average temperature of 16-18℃ and an annual precipitation of 1300-1713mm.	Red soil
134	JX22	Jiangxi	Ganzhou	24° 38′65.0″	114°22′28.6″	Average temperature of 16-18℃ and an annual precipitation of 1300-1714mm.	Red soil
135	JX101	Jiangxi	Ji'an	27°04′91.3″	115°08′72.3″	Average temperature of 16-18℃ and an annual precipitation of 1300-1715mm.	Red soil
136	L2-13	Jiangxi	Ji'an	27°9'12.5″	115°31'56.6″	Average temperature of 16-18℃ and an annual precipitation of 1300-1716mm.	Red soil
137	L2-21	Jiangxi	Ji'an	27°9'12.5″	115°31'56.6″	Average temperature of 16-18℃ and an annual precipitation of 1300-1717mm.	Red soil
138	L2-34	Jiangxi	Ji'an	27°9'12.5″	115°31'56.6″	Average temperature of 16-18℃ and an annual precipitation of 1300-1718mm.	Red soil
139	JX99	Jiangxi	Ji'an	26°48′45.6″	114°58′46.1″	Average temperature of 16-18℃ and an annual precipitation of 1300-1719mm.	Red soil
140	JX95	Jiangxi	Ji'an	26°33′56.3″	114°52′97.5″	Average temperature of 16-18℃ and an annual precipitation of 1300-1720mm.	Red soil
141	JX51	Jiangxi	Ji'an	27°09′08.8″	115°31′19.9″	Average temperature of 16-18℃ and an annual precipitation of 1300-1721mm.	Red soil
142	JX98	Jiangxi	Ji'an	26°48′29.9″	114°58′67.1″	Average temperature of 16-18℃ and an annual precipitation of 1300-1722mm.	Red soil
143	JX92	Jiangxi	Ji'an	26°33′58.1″	114°52′99.3″	Average temperature of 16-18℃ and an annual precipitation of 1300-1723mm.	Red soil
144	JX56	Jiangxi	Jingdezhen	29°15′47″	117°13′73″	Average temperature of 16-18℃ and an annual precipitation of 1300-1724mm.	Red soil
145	JX28	Jiangxi	Jiujiang	29°43′99.3″	116°13′86.0″	Average temperature of 16-18℃ and an annual precipitation of 1300-1725mm.	Red soil
146	JX49	Jiangxi	Jiujiang	29°43′43.8″	115°36′50.5″	Average temperature of 16-18℃ and an annual precipitation of 1300-1726mm.	Red soil
147	JX30	Jiangxi	Jiujiang	29°43′99.1″	116°13′86.9″	Average temperature of 16-18℃ and an annual precipitation of 1300-1727mm.	Red soil
148	JX77	Jiangxi	Loudi	27°27′71.8″	112°11′11.8″	Average temperature of 16-18℃ and an annual precipitation of 1300-1728mm.	Red soil
149	JX69	Jiangxi	Nanchang	28°48′65.8″	115°37′90.3″	Average temperature of 16-18℃ and an annual precipitation of 1300-1729mm.	Red soil
150	JX70	Jiangxi	Nanchang	28°48′56.3″	115°37′79.2″	Average temperature of 16-18℃ and an annual precipitation of 1300-1730mm.	Red soil
151	JX41	Jiangxi	Pingxiang	27°38′10.9″	114°04′00.3″	Average temperature of 16-18℃ and an annual precipitation of 1300-1731mm.	Red soil
152	JX44	Jiangxi	Pingxiang	27°37′59.5″	114°04′21.1″	Average temperature of 16-18℃ and an annual precipitation of 1300-1732mm.	Red soil
153	JX46	Jiangxi	Ruichang	29°43′56.2″	115°36′51.2″	Average temperature of 16-18℃ and an annual precipitation of 1300-1733mm.	Red soil
154	JX37	Jiangxi	shangrao	29°23′60.2″	118°01′52.9″	Average temperature of 16-18℃ and an annual precipitation of 1300-1734mm.	Red soil
155	JX40	Jiangxi	Shangrao	29°16′78.0″	117°28′82.4″	Average temperature of 16-18℃ and an annual precipitation of 1300-1735mm.	Red soil

## Sheet: Sheet2
Number	Samples	Province	Collection city	Latitude	Longitude
1	FJ18	Fujian	Nanping	27°30'40″	117°24'48″
2	FJ15	Fujian	Nanping	27°19'15″	117°36'38″
3	FJ12	Fujian	Nanping	27°19'14″	117°36'37″
4	FJ16	Fujian	Nanping	27°30'38″	117°24'47″
5	JX87	Fujian	Nanping	27°55′24.1″	118°32′43.8″
6	JX90	Fujian	Nanping	27°55′24.2″	118°32′67.2″
7	JX86	Fujian	Nanping	27°55′34.9″	118°31′36.1″
8	L3-19	Fujian	Sanming	26°10'59.4″	116°49'28.9″
9	FJ06	Fujian	Xiamen	24°36'39″	117°56'39″
10	FJ10	Fujian	Xiamen	24°36'39″	117°56'39″
11	FJ08	Fujian	Xiamen	24°36'39″	117°56'39″
12	FJ04	Fujian	Zhangzhou	24°04'01″	117°23'19″
13	FJ05	Fujian	Zhangzhou	24°04'01″	117°23'19″
14	FJ03	Fujian	Zhangzhou	24°04'01″	117°23'19″
15	MPZS16	Guangdong	Guangzhou	23°11'39.1″	113°22'25.31″
16	DJ1-1	Guangdong	Guangzhou	23°16'35″	113°34'36″
17	MPZS13	Guangdong	Guangzhou	23°11'39.1″	113°22'25.31″
18	MPZS12	Guangdong	Guangzhou	23°11'39.1″	113°22'25.31″
19	MPZS22	Guangdong	Guangzhou	23°11'39.1″	113°22'25.31″
20	MPZS59	Guangdong	Guangzhou	23°11'39.1″	113°22'25.31″
21	MPZS41	Guangdong	Guangzhou	23°11'39.1″	113°22'25.31″
22	DJ207-3	Guangdong	Heshan	22°42'36″	112°50'07″
23	DJ204-3	Guangdong	Heyuan	22°42'36″	112°50'07″
24	DJ4-4	Guangdong	Heyuan	24°15'35″	115°26'22″
25	DJ206-1	Guangdong	Heyuan	22°42'36″	112°50'07″
26	DJ6-3	Guangdong	Heyuan	24°16'47″	115°25'24″
27	DJ211-3	Guangdong	Heyuan	22°42'36″	112°50'07″
28	DJ8-4	Guangdong	Huizhou	23°7'23″	114°9'36″
29	DJ213-4	Guangdong	Jiangmen	22°12'02″	112°57'01″
30	DJ215-3	Guangdong	Jiangmen	22°12'02″	112°57'01″
31	DJ27-1	Guangdong	Maoming	22°6'18″	110°41'59″
32	DJ24-2	Guangdong	Maoming	22°6'18″	110°41'59″
33	DJ23-3	Guangdong	Maoming	22°6'18″	110°41'59″
34	DJ60-3	Guangdong	Meizhou	24°25'38″	115°38'10″
35	DJ54-4	Guangdong	Meizhou	24°25'16″	115°38'50″
36	DJ35-4	Guangdong	Meizhou	24°49'38″	116°11'11″
37	DJ45-2	Guangdong	Meizhou	24°18'49″	116°6'58″
38	DJ31-1	Guangdong	Meizhou	24°20'53″	116°41'48″
39	DJ68-4	Guangdong	Qingyuan	24°36'15″	112°25'37″
40	DJ248-1	Guangdong	Shantou	23°21'12″	116°40'55″
41	DJ249-2	Guangdong	Shantou	23°21'12″	116°40'55″
42	DJ263-3	Guangdong	Shaoguan	23°19'36″	112°44'02″
43	DJ106-2	Guangdong	Shaoguan	24°53'33″	113°31'55″
44	WS1	Guangdong	Shaoguan	23°11′39.1″	113°22′25.3″
45	WS18	Guangdong	Shaoguan	23°11′39.1″	113°22′25.3″
46	WS16	Guangdong	Shaoguan	23°11′39.1″	113°22′25.3″
47	WS10	Guangdong	Shaoguan	23°11′39.1″	113°22′25.3″
48	DJ105	Guangdong	Shaoguan	24°53'33″	113°31'55″
49	DJ117-1	Guangdong	Yangjiang	22°8'41″	111°39'24″
50	DJ128-3	Guangdong	Yangjiang	22°10'14″	111°47'30″
51	DJ123-2	Guangdong	Yangjiang	22°8'41″	111°39'24″
52	DJ112-1	Guangdong	Yunfu	22°46'21″	112°6'25″
53	DJ116-1	Guangdong	Yunfu	22°48'47″	112°7'14″
54	DJ113-1	Guangdong	Yunfu	22°48'47″	112°7'14″
55	DJ109-4	Guangdong	Yunfu	22°48'47″	112°7'14″
56	DJ164-2	Guangdong	Zhanjiang	20°37'19″	109°56'07″
57	DJ155-3	Guangdong	Zhanjiang	20°37'19″	109°56'07″
58	DJ225-4	Guangdong	Zhanjiang	21°22'38″	110°15'00″
59	DJ221-3	Guangdong	Zhanjiang	20°54'51″	110°5'46″
60	DJ142-3	Guangdong	Zhanjiang	21°16'04″	110°10'28″
61	DJ180-2	Guangdong	Zhanjiang	20°37'19″	109°56'07″
62	DJ200	Guangdong	Zhaoqing	23°22'23″	112°48'32″
63	DJ197-3	Guangdong	Zhaoqing	23°22'23″	112°48'32″
64	DJ233-3	Guangdong	Zhaoqing	23°9'29″	112°34'05″
65	GXGL90	Guangxi	Guilin	22°55'04″	108°21'18″
66	GXZG07	Guangxi	Nanning	22°48'59″	108°22'01″
67	GXZG06	Guangxi	Nanning	22°48'59″	108°22'01″
68	GXZG09	Guangxi	Nanning	22°48'59″	108°22'01″
69	GXZG08	Guangxi	Nanning	22°48'59″	108°22'01″
70	GXZG02	Guangxi	Nanning	22°48'59″	108°22'01″
71	GXYN03	Guangxi	Nanning	22°47'35″	108°21'49″
72	GXT14	Guangxi	Nanning	22°48'59″	108°22'01″
73	GXT15	Guangxi	Nanning	22°48'59″	108°22'01″
74	GXZG05	Guangxi	Nanning	22°48'59″	108°22'01″
75	GXT11	Guangxi	Nanning	22°45'14″	108°23'36″
76	GXX4	Guangxi	Nanning	22°48'59″	108°22'01″
77	GXZG01	Guangxi	Nanning	22°48'59″	108°22'01″
78	GXZG03	Guangxi	Nanning	22°48'59″	108°22'01″
79	GXZG04	Guangxi	Nanning	22°48'59″	108°22'01″
80	GXDF2	Guangxi	Nanning	23°25'56″	108°36'18″
81	GX505	Guangxi	Nanning	22°56'38″	108°21'33″
82	GX705	Guangxi	Nanning	22°48'59″	108°22'01″
83	GX511	Guangxi	Nanning	22°48'59″	108°22'01″
84	GXT31	Guangxi	Nanning	22°48'59″	108°22'01″
85	GXTW	Guangxi	Nanning	22°45'12″	108°23'35″
86	GXT8	Guangxi	Nanning	22°45'14″	108°23'36″
87	GXN5	Guangxi	Nanning	22°48'59″	108°22'01″
88	GXT5	Guangxi	Nanning	22°48'59″	108°22'01″
89	GXDF3	Guangxi	Nanning	23°25'56″	108°36'18″
90	GXYN1	Guangxi	Nanning	22°48'57″	108°22'11″
91	GXDF1	Guangxi	Nanning	23°25'56″	108°36'18″
92	GXL3	Guangxi	Nanning	22°48'59″	108°22'01″
93	GX720	Guangxi	Qinzhou	28°43'34″	105°3'21″
94	JX74	Hubei	Chibi	29°42′63.3″	113°51′24.1″
95	HBES04	Hubei	Enshi	30°16'20″	109°29'17″
96	HBLF05	Hubei	Enshi	29°22′9.4″	109°15′54.7″
97	HBLF07	Hubei	Enshi	29°25′39.5″	109°14′28.2″
98	DBSYS04	Hubei	Huanggang	30°36'30″	115°26'43″
99	DBSYS11	Hubei	Huanggang	30°45′46″	115°39'24″
100	DBSYS10	Hubei	Huanggang	30°36'23″	115°26'12″
101	HBJM04	Hubei	Jingmen	31°2'07″	112°12'00″
102	HBJM08	Hubei	Jingmen	31°2'07″	112°12'00″
103	HBSY06	Hubei	Shiyan	32°37'45″	110°47'53″
104	HBSY07	Hubei	Shiyan	32°37'45″	110°47'53″
105	HBXY7	Hubei	Shiyan	32°37'35″	110°48'52″
106	HBSY04	Hubei	Shiyan	32°37'45″	110°47'53″
107	HBXY02	Hubei	Xiangyang	32°0′53.2″	112°07′42.5″
108	HBXY5	Hubei	Xiangyang	32°00'32″	112°7'19″
109	HBDY03	Hubei	Yichang	30°49'17″	111°47'17″
110	HBYL02	Hubei	Yichang	30°46'08″	111°19'34″
111	HBYC06	Hubei	Yichang	30°41'30″	111°17'10″
112	HBYC03	Hubei	Yichang	30°41'30″	111°17'10″
113	HBDY10	Hubei	Yichang	30°49'17″	111°47'17″
114	HBYL03	Hubei	Yichang	30°46'08″	111°19'34″
115	HBDY07	Hubei	Yichang	30°49'17″	111°47'17″
116	HBZJ01	Hubei	Yichang	30°25'33″	111°45'36″
117	HBYC01	Hubei	Yichang	30°41'30″	111°17'10″
118	HBYL05	Hubei	Yichang	30°46'08″	111°19'34″
119	HBYD02	Hubei	Yidu	30°22'42″	111°27'00″
120	L1-10	Hunan	Huaihua	27°21'37.1″	109°10'24.2″
121	JX79	Hunan	Loudi	27°24′71.6″	112°27′21.8″
122	HN45	Hunan	Zhangjiajie	29°25'47″	111°8'20″
123	HN3	Hunan	Zhangjiajie	29°25'47″	111°8'20″
124	HN22	Hunan	Zhangjiajie	29°25'47″	111°8'20″
125	HN17	Hunan	Zhangjiajie	29°25'47″	111°8'20″
126	HN35	Hunan	Zhangjiajie	29°25'47″	111°8'20″
127	JX65	Jiangxi	Fuzhou	27°71′52.2″	115°43′75.5″
128	JX63	Jiangxi	Fuzhou	27°17′82.9″	115°43′83.1″
129	JX103	Jiangxi	Ganzhou	24° 46′35.2″	114°34′32″
130	JX85	Jiangxi	Ganzhou	26°26′85.0″	115°51′80.2″
131	JX21	Jiangxi	Ganzhou	24° 46′36.1″	114°35′37.5″
132	JX59	Jiangxi	Ganzhou	25°53′07.5″	116°00′15.9″
133	JX81	Jiangxi	Ganzhou	26°26′70.2″	115°51′77.3″
134	JX22	Jiangxi	Ganzhou	24° 38′65.0″	114°22′28.6″
135	JX101	Jiangxi	Ji'an	27°04′91.3″	115°08′72.3″
136	L2-13	Jiangxi	Ji'an	27°9'12.5″	115°31'56.6″
137	L2-21	Jiangxi	Ji'an	27°9'12.5″	115°31'56.6″
138	L2-34	Jiangxi	Ji'an	27°9'12.5″	115°31'56.6″
139	JX99	Jiangxi	Ji'an	26°48′45.6″	114°58′46.1″
140	JX95	Jiangxi	Ji'an	26°33′56.3″	114°52′97.5″
141	JX51	Jiangxi	Ji'an	27°09′08.8″	115°31′19.9″
142	JX98	Jiangxi	Ji'an	26°48′29.9″	114°58′67.1″
143	JX92	Jiangxi	Ji'an	26°33′58.1″	114°52′99.3″
144	JX56	Jiangxi	Jingdezhen	29°15′47″	117°13′73″
145	JX28	Jiangxi	Jiujiang	29°43′99.3″	116°13′86.0″
146	JX49	Jiangxi	Jiujiang	29°43′43.8″	115°36′50.5″
147	JX30	Jiangxi	Jiujiang	29°43′99.1″	116°13′86.9″
148	JX77	Jiangxi	Loudi	27°27′71.8″	112°11′11.8″
149	JX69	Jiangxi	Nanchang	28°48′65.8″	115°37′90.3″
150	JX70	Jiangxi	Nanchang	28°48′56.3″	115°37′79.2″
151	JX41	Jiangxi	Pingxiang	27°38′10.9″	114°04′00.3″
152	JX44	Jiangxi	Pingxiang	27°37′59.5″	114°04′21.1″
153	JX46	Jiangxi	Ruichang	29°43′56.2″	115°36′51.2″
154	JX37	Jiangxi	shangrao	29°23′60.2″	118°01′52.9″
155	JX40	Jiangxi	Shangrao	29°16′78.0″	117°28′82.4″
